# Supplementary material for: Mothers in Lockdown Due to COVID-19 in Mexico: Does Having a Paid Job Make a Difference?
Source: Int J Environ Res Public Health. 2022 Sep 3;19(17):11014. doi: 10.3390/ijerph191711014 (PMC9518464; doi:10.3390/ijerph191711014)
Supplement: Supplementary file 1 [file ijerph-19-11014-s001.zip]

Archive with 1 entries (1 files):
- ijerph-1792832-supplementary.pdf
